# Supplementary material for: Dissection of Cancer Mutational Signatures with Individual Components of Cigarette Smoking
Source: Chem Res Toxicol. 2023 Mar 28;36(4):714–23. doi: 10.1021/acs.chemrestox.3c00021 (PMC10114081; doi:10.1021/acs.chemrestox.3c00021)
Supplement: Supplementary file 1 — tx3c00021_si_001.zip [file tx3c00021_si_001.zip]

Archive with 4 entries (4 files):
- calls.rarefied.1.annotated.colony-specific.vcf.gz
- calls.rarefied.2.annotated.colony-specific.vcf.gz
- calls.rarefied.3.annotated.colony-specific.vcf.gz
- Sample_VCF_codes.xlsx
