# Supplementary material for: Dissection of Cancer Mutational Signatures with Individual Components of Cigarette Smoking
Source: Chem Res Toxicol. 2023 Mar 28;36(4):714–23. doi: 10.1021/acs.chemrestox.3c00021 (PMC10114081; doi:10.1021/acs.chemrestox.3c00021)
Supplement: Supplementary file 1 — tx3c00021_si_001.zip [file tx3c00021_si_001.zip › Sample_VCF_codes.xlsx]

## Sheet: Samples INFOS
ETH20200707_1	NGS9086	1	DMSO	0.1	%	1
ETH20200707_2	NGS9087	2	DMSO	0.1	%	1
ETH20200707_3	NGS9088	3	DMSO	0.1	%	1		respective DMSO control 1:1000 dilution in cell culture media -> 0.1% DMSO
ETH20200707_4	NGS9089	4	DMSO	0.1	%	1
ETH20200707_5	NGS9090	5	DMSO	0.1	%	1
ETH20200707_6	NGS9091	1	MNNG	4	uM	1
ETH20200707_7	NGS9092	2	MNNG	4	uM	1		respective DMSO control 1:100 dilution in cell culture media -> 1% DMSO
ETH20200707_8	NGS9093	3	MNNG	4	uM	1
ETH20200707_9	NGS9094	4	MNNG	4	uM	1
ETH20200707_10	NGS9095	5	MNNG	4	uM	1
ETH20200707_11	NGS9096	1	NNK	30	uM	1
ETH20200707_12	NGS9097	2	NNK	30	uM	1
ETH20200707_13	NGS9098	3	NNK	30	uM	1
ETH20200707_14	NGS9099	4	NNK	30	uM	1
ETH20200707_15	NGS9100	5	NNK	30	uM	1
S_000806209	NGS10815	1	Harmane	1.5	mM	2
S_000806210	NGS10816	2	Harmane	1.5	mM	2
S_000806211	NGS10817	3	Harmane	1.5	mM	2
S_000806212	NGS10818	4	Harmane	1.5	mM	2
S_000806213	NGS10819	5	Harmane	1.5	mM	2
S_000806214	NGS10820	1	Norharmane	1.5	mM	2
S_000806215	NGS10821	2	Norharmane	1.5	mM	2
S_000806216	NGS10822	3	Norharmane	1.5	mM	2
S_000806217	NGS10823	4	Norharmane	1.5	mM	2
S_000806218	NGS10824	5	Norharmane	1.5	mM	2
S_000806219	NGS10825	1	1-napthylamine	2.2	mM	2
S_000806220	NGS10826	2	1-napthylamine	2.2	mM	2
S_000806221	NGS10827	3	1-napthylamine	2.2	mM	2
S_000806222	NGS10828	4	1-napthylamine	2.2	mM	2
S_000806223	NGS10829	5	1-napthylamine	2.2	mM	2
S_000806224	NGS10830	1	3-aminobiphenyl	1.15	mM	2
S_000806225	NGS10831	2	3-aminobiphenyl	1.15	mM	2
S_000806226	NGS10832	3	3-aminobiphenyl	1.15	mM	2
S_000806227	NGS10833	4	3-aminobiphenyl	1.15	mM	2
S_000806228	NGS10834	5	3-aminobiphenyl	1.15	mM	2
S_000806229	NGS10835	1	DMSO	1	%	3
S_000806230	NGS10836	2	DMSO	1	%	3
S_000806231	NGS10837	3	DMSO	1	%	3
S_000806232	NGS10838	4	DMSO	1	%	3
S_000806233	NGS10839	5	DMSO	1	%	3
S_000817682	NGS11267	1	DMSO	0.1	%	3
S_000817683	NGS11268	1	BaP	10	uM	3
S_000817684	NGS11269	2	BaP	10	uM	3
S_000817685	NGS11270	3	BaP	10	uM	3
S_000817686	NGS11271	4	BaP	10	uM	3
S_000817687	NGS11272	5	BaP	10	uM	3
S_000817688	NGS11273	1	BaP	20	uM	3
S_000817689	NGS11274	2	BaP	20	uM	3
S_000817690	NGS11275	3	BaP	20	uM	3
S_000817691	NGS11276	4	BaP	20	uM	3
S_000817692	NGS11277	5	BaP	20	uM	3
